# Supplementary material for: Local Electric Field-Incorporated In-Situ Copper Ions Eliminating Pathogens and Antibiotic Resistance Genes in Drinking Water
Source: Antibiotics (Basel). 2024 Dec 2;13(12):1161. doi: 10.3390/antibiotics13121161 (PMC11672500; doi:10.3390/antibiotics13121161)
Supplement: Supplementary file 1 [file antibiotics-13-01161-s001.zip]

Archive with 1 entries (1 files):
- antibiotics-3298309-supplementary.pdf
